# Supplementary material for: Joint Transcriptomic Analysis of the Effect of Iron Concentration on Piglet Liver and Functional Validation of Iron Regulatory Genes
Source: Curr Issues Mol Biol. 2025 Oct 14;47(10):843. doi: 10.3390/cimb47100843 (PMC12562911; doi:10.3390/cimb47100843)
Supplement: Supplementary file 1 [file cimb-47-00843-s001.zip]

Archive with 3 entries (3 files):
- Supporting Document - Table S2.pdf
- Supporting Document - Table S2.xlsx
- Supporting documents-Table S1 All_gene_module_kME.pdf
